# Supplementary material for: Pask integrates hormonal signaling with histone modification via Wdr5 phosphorylation to drive myogenesis
Source: eLife. 2016 Sep 23;5:e17985. doi: 10.7554/eLife.17985 (PMC5035144; doi:10.7554/eLife.17985)
Supplement: Figure 1—source data 1. — DOI: http://dx.doi.org/10.7554/eLife.17985.003 [file elife-17985-fig1-data1.xlsx]

## Sheet: Figure 1B
Fusion Index		Mean (# nuclei in MHC+/total)*100
	N=	1	2	3
Control	Day 0	0	0	0	0	0
	Day 1	6	4	5	5	1
	Day 3	18	15	14	15.6667	2.08167
1197	Day 0	0	0	0	0	0
	Day 1	0	0	0	0	0	T.TEST	0.0130725	vs Control
	Day 3	3	3	3	3	0		0.00888299	vs Control
si_PASK	Day 0	0	0	0	0	0
	Day 1	2	1	1	1.33333	0.57735	T.TEST	0.0081634	vs Control
	Day 3	4	5	4	4.33333	0.57735		0.0135599	vs Control

## Sheet: Figure 1D
			# of nuclei in myofiber/total nuclei (100) * 100
				Si_PASK
		N	Control	GFP+	GFP-	WT+	WT-	KD+	KD-
		1	17	5	3	8	3	6	1
		2	13	3	3	11	2	4	3
		3	19	5	6	8	2	4	2
		4	15	2	2	13	1	3	5
		5	12	2	3	12	4	4	6
		6	16	3	1	10	3	5	4
		Average	15.3333	3.33333	3	10.3333	2.5	4.33333	3.5
		STDEV	2.58199	1.36626	1.67332	2.06559	1.04881	1.0328	1.87083
		T.TEST		0.00398598	0.00271508		0.000579931	0.00386403	1.27948e-05

## Sheet: Figure1H
	Fold Δ mPASK			Fold Δ mMyh3
DPI	Average	STDEV		Average	STDEV
0	1	0.15		1	0.7665
3	54.8921	6.47781		3.74918	0.76611
5	21.3488	5.84801		18.0674	1.82665
7	9.43906	4.53318		5.96189	1.74112
15	2.83557	1.2165		0.928898	0.190701

## Sheet: Figure 1F
		Mean (# nuclei in MHC+/total)*100
	WT		KO
N =	DMSO	1197	DMSO	1197					33.3333
1	60.9756	7.14286	26.6667	22.9167
2	60.3774	14.7541	28.2051	23.5294
3	50	8.33333	19.6721	22.7273
4	56.4103	13.8462	25	30.9524
5	67.5	11.4754	27.2727	26.8293
Average	59.0526	11.1104	25.3633	25.391
STDEV	6.43706	3.3297	3.38903	3.52423
T.TEST	8.35586e-05		4.38511e-05	0.000385939
	DMSO vs 1197		WT DMSO vs KO DMSO	WT DMSO vs KO 1197
