# Supplementary material for: Pask integrates hormonal signaling with histone modification via Wdr5 phosphorylation to drive myogenesis
Source: eLife. 2016 Sep 23;5:e17985. doi: 10.7554/eLife.17985 (PMC5035144; doi:10.7554/eLife.17985)
Supplement: Figure 2—source data 1. — DOI: http://dx.doi.org/10.7554/eLife.17985.009 [file elife-17985-fig2-data1.xlsx]

## Sheet: Figure 2B
	Fold change relative to Day 0 of WT
	PASK+/+				PASK-/-
							Paired
DPI	Average	STDEV		DPI	Average	STDEV	T.TEST
	PASK				PASK
0	1	0.160608		0	0.105748	0.0633617
1	0.876954	0.15214		1	0.0415985	0.00936135
	Pax7				Pax7
0	1	0.0829693		0	1.53589	0.132641	0.00389634
1	0.581168	0.0196605		1	1.3744	0.0468133	0.00310155
	Myf5				Myf5
0	1	0.113		0	1.72414	0.299	0.00297128
1	0.421552	0.0496		1	0.956897	0.0388	0.0059532
	MyoD				MyoD
0	1	0.08		0	0.982249	0.09	0.677767
1	0.621302	0.02		1	0.668639	0.04	0.821826
	MyoG				MyoG
0	1	0.15862		0	0.172139	0.111549	0.000439284
1	2.29461	0.307994		1	1.08505	0.146254	0.000355363
	Mylpf				Mylpf
0		0.012817		0	0.172139	0.019525	0.000508985
1		0.127164		1	1.08505	0.050693	0.000373892
	Acta1				Acta1
0	1	0.0188		0	0.126472	0.00877	0.000869312
1	3.7356	0.457		1	1.17073	0.0485	0.000380447

## Sheet: Figure 2E-2G
		N # 1
			Pax7	MyoG			AVERAGE
	Control	Day 0	40	10
		Day 1	25	65				Pax7	MyoG
		Day 3	15	82		Control	Day 0	41.6667	10.3333
	1197	Day 0	62	0			Day 1	26	61.6667
		Day 1	40	8			Day 3	17.3333	83.6667
		Day 3	20	25		1197	Day 0	66	0
	si_PASK	Day 0	53	0			Day 1	43.3333	5.33333
		Day 1	30	18			Day 3	31	19.6667
		Day 3	17	40		si_PASK	Day 0	52.6667	0
							Day 1	35.6667	17.3333
							Day 3	21.3333	36
		N # 2
			Pax7	MyoG			STANDARD DEVIATION
	Control	Day 0	47	8
		Day 1	31	58				Pax7	MyoG
		Day 3	17	77		Control	Day 0	4.72582	2.51661
	1197	Day 0	71	0			Day 1	4.58258	3.51188
		Day 1	50	5			Day 3	2.51661	7.63763
		Day 3	38	15		1197	Day 0	4.58258	0
	si_PASK	Day 0	55	0			Day 1	5.7735	2.51661
		Day 1	42	15			Day 3	9.64365	5.03322
		Day 3	21	35		si_PASK	Day 0	2.51661	0
							Day 1	6.02771	2.08167
							Day 3	4.50925	3.60555
		N # 3
			Pax7	MyoG
	Control	Day 0	38	13			T.TEST
		Day 1	22	62
		Day 3	20	92				Pax7	MyoG
	1197	Day 0	65	0		Control vs 1197	Day 0	0.00305648	0.0282343
		Day 1	40	3			Day 1	0.0047733	0.000978919
		Day 3	35	19			Day 3	0.099499	0.00540828
	si_PASK	Day 0	50	0		Control vs si_PASK	Day 0	0.0187433	0.0192034
		Day 1	35	19			Day 1	0.0566299	0.000903292
		Day 3	26	33			Day 3	0.0741799	0.01384
