# Supplementary material for: Pask integrates hormonal signaling with histone modification via Wdr5 phosphorylation to drive myogenesis
Source: eLife. 2016 Sep 23;5:e17985. doi: 10.7554/eLife.17985 (PMC5035144; doi:10.7554/eLife.17985)
Supplement: Figure 3—source data 1. — DOI: http://dx.doi.org/10.7554/eLife.17985.014 [file elife-17985-fig3-data1.xlsx]

## Sheet: Figure 3B
			DMSO			BioE-1197
			Mean	STDEV		Mean	STDEV	T.TEST
	MyoD	0	0.77	0.02		0.66	0.02
		1	2.54	0.3		2	0.4
	MyoG	0	0.14	0.06		0.03	0	0.000412922
		1	3.09	0.03		0.87	0.01
	Mylpf	0	0.01	0		0.01	0	0.00349852
		1	1.55	0.3		0.43	0.1
	PPARg	0	0.79	0.3		1.15	0.2	0.000452297
		1	0.17	0.03		1.39	0.3

## Sheet: Figure 3C-D
MyoD+		DMSO		BioE-1197
	N	Day 1	Day 2	Day 1	Day 2
	1	67	84	53	72
	2	61	72	58	81
	3	69	83	62	65
	average	65.6667	79.6667	57.6667	72.6667
	stdev	4.16333	6.65833	4.50925	8.02081
MyoG+		DMSO		BioE-1197
	N	Day 1	Day 2	Day 1	Day 2
	1	40	84	5	19
	2	47	67	7	13
	3	45	75	6	14
	average	44	75.3333	6	15.3333
	stdev	3.60555	8.5049	1	3.21455
	T.Test	0.00161198	0.00285807
		DMSO vs 1197
