# Supplementary material for: Pask integrates hormonal signaling with histone modification via Wdr5 phosphorylation to drive myogenesis
Source: eLife. 2016 Sep 23;5:e17985. doi: 10.7554/eLife.17985 (PMC5035144; doi:10.7554/eLife.17985)
Supplement: Figure 5—source data 1. — DOI: http://dx.doi.org/10.7554/eLife.17985.019 [file elife-17985-fig5-data1.xlsx]

## Sheet: Figure 5B-G
Figure 5C		%Pax7
			si_PASK
	N	Control	GFP+	GFP-	WT+	WT-	S49A+	S49A-	S49E+	S49E-
	1	31	53	52	40	47	43	41	32	40
	2	23	45	47	43	39	47	44	26	38
	3	22	41	56	40	51	41	39	28	37
	Average	25.3333	46.3333	51.6667	41	45.6667	43.6667	41.3333	28.6667	38.3333
	STDEV	4.93288	6.1101	4.50925	1.73205	6.1101	3.05505	2.51661	3.05505	1.52753
	T.TEST vs S49E+		0.0180133	0.0117615	0.0417851	0.0308105	0.0390668	0.0434006		0.0151084
Figure 5E		%MyoG
			si_PASK
	N	Control	GFP+	GFP-	WT+	WT-	S49A+	S49A-	S49E+	S49E-
	1	40	6	9	17	8	6	7	32	11
	2	34	8	6	14	6	7	7	26	8
	3	42	5	7	18	8	9	10	31	9
	Average	38.6667	6.33333	7.33333	16.3333	7.33333	7.33333	8	29.6667	9.33333
	STDEV	4.16333	1.52753	1.52753	2.08167	1.1547	1.52753	1.73205	3.21455	1.52753
	T.TEST vs S49E+		0.0128108	0.00288345	0.0043465	0.00288345	0.00814185	0.00656206		0.00347548
Figure 5G		%(MHC+ nuclei/total)
			si_PASK
	N	Control	GFP+	GFP-	WT+	WT-	S49A+	S49A-	S49E+	S49E-
	1	23	3	3	6	3	4	2	13	3
	2	16	2	3	5	4	3	3	11	2
	3	17	3	2	5	3	3	3	12	3
	Average	18.6667	2.66667	2.66667	5.33333	3.33333	3.33333	2.66667	12	2.66667
	STDEV	3.78594	0.57735	0.57735	0.57735	0.57735	0.57735	0.57735	1	0.57735
	T.TEST		0.00127307	0.00506332	0.00249066	0.0101969	0.00147602	0.00881074		0.00127307
