# Supplementary material for: Pask integrates hormonal signaling with histone modification via Wdr5 phosphorylation to drive myogenesis
Source: eLife. 2016 Sep 23;5:e17985. doi: 10.7554/eLife.17985 (PMC5035144; doi:10.7554/eLife.17985)
Supplement: Figure 6—source data 1. — DOI: http://dx.doi.org/10.7554/eLife.17985.022 [file elife-17985-fig6-data1.xlsx]

## Sheet: Figure 6A
H3K4me3 ChIP
Primer	Myog _a
		Control			si_PASK			1197
	Days	Average	S.D.		Average	S.D.		Average	S.D.
	0	1.29427	0.05		1.01	0.08		1.07696	0.087
	1	1.8596	0.154		1.053	0.078		1.35324	0.0699
	2	4.562	0.587		2.365	0.876		2.96791	0.87
Day 1	T.TEST	vs si_PASK	0.00513787
		vs 1197	0.0048267
Day 2	T.TEST	vs si_PASK	0.00418603
		vs 1197	0.00312431
Primer	Myog _b
		Control			si_PASK			1197
	Days	Average	S.D.		Average	S.D.		Average	S.D.
	0	1.29427	0.05		1.01	0.08		1.07696	0.087
	1	10.7941	0.154		2.65858	0.078		2.35324	0.0699
	2	24.5	1.587		15.3546	0.876		11.9679	1.87
Day 1	T.TEST	vs si_PASK	0.004621
		vs 1197	0.003861
Day 2	T.TEST	vs si_PASK	0.00415319
		vs 1197	0.00351863
Primer	Myog_c
		Control			si_PASK			1197
	Days	Average	S.D.		Average	S.D.		Average	S.D.
	0	1.12932	0.15		1.214	0.08		1.25624	0.087
	1	3.79411	0.154		1.62368	0.078		1.59875	0.0699
	2	12.3	1.587		2.35465	0.876		1.58975	1.87
Day 1	T.TEST	vs si_PASK	0.03712
		vs 1197	0.03012
Day 2	T.TEST	vs si_PASK	0.00411387
		vs 1197	0.00427209

## Sheet: Figure 6F
ChIP	MyoD
Primer	Myog_b
	Days	Control			si_PASK
		Average	S.D.		Average	S.D.
	0	0.953792	0.03694		1.21609	0.196737
	1	3.61006	0.38304		1.06647	0.184673
	2	10.0871	0.066937		1.71585	0.128542
Day 1	T.TEST	vs si_PASK	0.00219386
Day 2	T.TEST	vs si_PASK	0.000426958

## Sheet: Figure 6G
ChIP	MyoD
Primer	Myog_b					T.TEST S49E
	Day 0			Day 1		Day 0		Day 1
	Average	S.D.		Average	S.D.	T.TEST		T.TEST
GFP	1.2365	0.356		37.5698	5.362	vs GFP	5.28949e-05	0.000190625
WT	1.85014	0.25		34.0741	2.356	vs WT	8.69276e-05	0.000212467
S49A	2.64962	0.568		1.37317	0.35	vs S49A	4.75197e-05	3.06773e-05
S49E	38.5417	1.23		112.23	5.356
