# Supplementary material for: Pask integrates hormonal signaling with histone modification via Wdr5 phosphorylation to drive myogenesis
Source: eLife. 2016 Sep 23;5:e17985. doi: 10.7554/eLife.17985 (PMC5035144; doi:10.7554/eLife.17985)
Supplement: Figure 7—source data 1. — DOI: http://dx.doi.org/10.7554/eLife.17985.024 [file elife-17985-fig7-data1.xlsx]

## Sheet: Figure 7A-B
	Figure 7A
	ChIP	H3K4me1
	Primer	Myog_b
			Control			si_PASK
			Average	S.D.		Average	S.D.
		0	3.19335	0.09093		3.34635	0.035244
		1	2.06221	0.0472		2.71844	0.022703
		2	1.33588	0.041119		2.79972	0.047371
	Day 0	T.TEST	0.163664
	Day 1	T.TEST	0.0250049
	Day 2	T.TEST	0.0231951
	Figure 7B
	ChIP	Total H3
	Primer	Myog_b
			Control			si_PASK
			Average	S.D.		Average	S.D.
		0	0.87	0.045		1.036	0.015
		1	0.75	0.015		1.035	0.11
		2	0.68	0.025		0.913	0.068
	Day 0	T.TEST	0.0183518
	Day 1	T.TEST	0.00898786
	Day 2	T.TEST	0.0196581
